# Supplementary material for: Sample Preparation as a Critical Aspect of Blood Platelet Mitochondrial Respiration Measurements—The Impact of Platelet Activation on Mitochondrial Respiration
Source: Int J Mol Sci. 2021 Aug 28;22(17):9332. doi: 10.3390/ijms22179332 (PMC8430930; doi:10.3390/ijms22179332)
Supplement: Supplementary file 1 [file ijms-22-09332-s001.zip]

Archive with 1 entries (1 files):
- Supplementary materials_implemented changes_20210815.pdf
